# Supplementary material for: Distinct fate, dynamics and niches of renal macrophages of bone marrow or embryonic origins
Source: Nat Commun. 2020 May 8;11:2280. doi: 10.1038/s41467-020-16158-z (PMC7210253; doi:10.1038/s41467-020-16158-z)
Supplement: Supplementary file 4 — Source Data [file 41467_2020_16158_MOESM4_ESM.xlsx]

## Sheet: Figure-1
	1B							1C							1D
	P1	P7	P14	P21	P56	P105		P1	P7	P14	P21	P56	P105		P1	P7	P14	P21	P56	P91
	12.37	22.4	32.96	62.23	137.17	188.7		606.962	727.355	885.907	727.363	753.697	1150.87		91.1	62.1	67.8	76.5	25.6	10.8
	5.12	15.27	37.8	46.57	120.51	119.9		647.94	660.951	762.097	535.917	739.311	875.182		71.4	73.6	70	73.7	12.3	8.33
	5.46	20.43	27.9	60.22	154.5	176.7		778.678	698.675	729.9	698.615	1023.19	960.189		68.7	67.3	71	63.4	22.1	8.17
	5.26				145.27	131.69						981.529	823.062		73.5					7.51
					137.7							1035.3

## Sheet: Figure-2
	2B							2C
	E8.5-Tdt	E13.5-Tdt	E18.5-Tdt	E8.5-hCD59	E13.5-hCD59	E18.5-hCD59		E8.5-hCD59	E13.5-hCD59	E18.5-hCD59
	85.9	99	99.8	78.2	98	99.3		6.52	41.8	98.4
	82.2	99.5	99.7	81.3	95.2	99		7.67	48.8	97.8
	72.9	98.2	99.6	72.2	96.3	97.5		7.64	45.8	99.1
						97.2				99.2
						97.7				96.2
	2D
		Blood monocyte					Renal macrophage					Microglia
	P0	2.52	1.49	2.45	1.18	5.21	98.4	97.8	99.1	99.2	98.1	95.7	92.8	96.3	97.5	99.8
	P28	0.13	0.092	0.11	0.04	0.01	64.8	76.6	76.7	63.3	61.3	99.9	99.8	98.9	98.3	98
	P56						64.4	61.1	60.1	53.9	54.7	99.6	99.7	99.5	98.1	99
	P91						62	61.1	53.5	47.9	50	99.4	99.3	98.9	98.3	98.2
	2E
		hCD59+ EMRMs						hCD59- BMRMs
	P28	43.4	42.2	41.6				45.6	47.5	43.4
	P91	6.21	5.81	7.06	5.64	4.44	6.17	12.7	9.81	12.5	9.14	8.75	9.07
	2F
		Blood monocyte				Renal macrophage				Microglia
	7	11.9	32.4	16.1	18	98.4	99.3	98.3	99	96.1	94.9	98.2	98
	42	1.18	1.09	1.41	2.21	87.8	90.2	90.7	88.4
	84					83.5	83	88.1	70.8
	112					69.7	78.6	71.3	66.3
	252					57.2	48.9	46.1	56.1
	378					56	51.8	54.1	42.2	95.1	92.1	90.3	93

## Sheet: Figure-3
	3B	Cortex		Medulla/pelvis			3D
			Average		Average		Cortex	Medulla/pelvis
		142		360			48.2014	75.7282
		136		409			48.8636	78.5047
		139	139		384.5		54.1353	68.8406
							59.1549	79.6117
		161		321			65.5629	74.0816
		139		284
			150	286	297
		213		308
		155		290
		152	173.333		299
		151		309
		130	140.5	269	289

## Sheet: Figure-4
	4B									4C				4E
		Cx3cr1CreER+/-/ihCD59+/-			Cx3cr1CreER+/-					D0	D7			Monocyte	Renal macrophage
	0	130.5	141	52.1	79.7	143.6	130.2			96.8	4.59			46	40.3
	1	14.1	4.3	3.7	108.5	113.3	209			87.2	11			44.6	39.6
	3	8.3	76.6	21.6	82.2	184.8	86.7			94.3	4.1			38.3	40.8
	7	43.9	65.9	77.2	164.7	182.7	142							35.4	32.4
	4G				4H
	Donor	Rcpt			Donor	Rcpt
	163.786	187.478			56.5	41.1
	161.682	166.004			46.1	44.3
	134.038	88.8354			44.8	30.6
	92.7849	66.8094			64.4	54.5

## Sheet: Figure-5
	5A
	Cx3cr1CreER+/-								Cx3cr1CreER+/-/ihCD59+/-
	11.642	10.827	10.573	12.7927	11.348				12.0176	8.96649	10.1658	9.7425	9.3545	11.9295	8.93122	10.1305
	10.2187	10.1305	9.56614	10.3774	12.5855	11.8083	8.755	12.19	19.9189	19.1781	19.1958	18.261	20.9793	19.0194	19.1429	18.1905
	8.93122	10.1305	9.68959	9.31922	10.0457				17.3086	14.6984	15.7213	17.2205	14.575	15.5979
	9.70723	8.57848	7.27337	9.65432	8.54321	7.25573	12.4646	12.7927	14.328	14.7337	14.4868	13.7813	14.2399	14.7337	14.4162	13.6931
	9.172	8.64903	9.65432	8.57848	12.808				11.1711	13.3757	11.3298	11.0829	13.2698	11.2593
	5B				5C
	Cx3Cr1Cre+	Cx3Cr1Cre+/ihCD59+			Cx3Cr1+/-	Cx3Cr1-KO
	1.06429	1.65906			85.7295	17.1769
	1.42465	1.71008			56.76	27.65
	1.07503	1.91043			43.2277	52.0963
	1.18647	1.68714			32.8324	9.48673
					39.45	22.99
					55.26	18.16
					82.34	54.61
	5E
		WT				Cx3cr1-/-						WT				Cx3Cr1-/-						WT				Cx3Cr1-/-
	Renal Macrophages	86.07	125.22	75.7	146.15	48.44	19.8	30.62	34.94		Red pulp mac	1.556	2.265	1.161	1.529	1.428	0.766	0.762	1.963		Alveolar mac	133.22	101.75	66.13	81.72	161.6	69.77	108.57	68.61
	Renal Monocytes	17.6599	8.38773	15.5716	16.9632	3.33666	6.06374	8.60453	7.94684		Monocytes	1.983	2.051	1.28	2.119	1.293	1.315	1.465	2.184		Monocytes	266.38	106.11	75.13	72.76	112.55	26.11	48.9	84.96
	5F
		WT				Ccr2-/-						WT				Ccr2-/-						WT				Ccr2-/-
	Renal Macrophages	155.85	136.83	116.12	165.8	87.94	144.3	184.17	150.86		Red pulp mac	1.417	0.515	0.84	0.787	0.691	2.831	2.131	1.632		Alveolar mac	189.703	138.429	119.457	273.468	61.72	150.431	66.176	91.638
	Renal Monocytes	22.09	22.9	20.58	22.77	8.4	14.78	13.79	8.91		Monocytes	2.902	1.647	1.976	2.144	1.239	1.459	1.665	1.261		Monocytes	383.79	397.149	295.569	195.737	71.005	125.504	77.387	103.959

## Sheet: Figure-6
	6C			6D
	EMRMs	BMRMs		Tdt+ EMRMs	Tdt- BMRMs
	4827	951		4299	1386
	5108	912		4150	1335
	5280	831		4435	1437
	5330	832		2076	510
	4604	1278		2026	477
	4741	1190		2480	677
	4352	1358		2537	650
	4711	2037
	5370	2332
	3731	1702
	6E
	FcRI			FcRII/III			FcRIV
	EMRMs	BMRMs		EMRMs	BMRMs		EMRMs	BMRMs
	1677	1337		1853	1828		1853	1828
	1503	1603		2599	3004		2599	3004
	1413	1366		2485	2457		2485	2457
	1004	1104		2660	2782		2660	2782
	6F
	CX3CR1			F4/80			CCR2			CD11c
	EMRMs	BMRMs		EMRMs	BMRMs		EMRMs	BMRMs		EMRMs	BMRMs
	5797.33	5803		14021	12212		1256	2088		6308	9817
	5854.83	5804.33		14184	11990		1352	1628		5900	9664
	5856.83	5486		13388	10821		1466	1724		6432	9197
	5858	5624.25		14349	11990		1660	2250		7033	10626
	5774.5	5474		14250	12240		1512	2826		8430	13450
	5799	5603.4		13732	12212		1275	2911		8430	13544
	5723.5	5618.75		13174	11070		1561	3406		7886	10920
	5750.75	5563.25		14184	12325					8045	10675
	6163.75	5817		14416	12129					6488	10248
				14184	12156

## Sheet: Figure-7
	7A
		EMRMs							BMRMs
	Vehicle	1.99	2.15	2.08	2.1	2.06	2.14	1.23	1.43	1.55	1.48	1.44	1.41	1.43	1.11
	BSA-RαBSA	2.96	2.89	2.72	2.95	3.43	4.18	2.96	1.95	2.46	1.56	2.53	1.69	1.76	1.72
	7B
		EMRMs						BMRMs
	Vehicle	26.3	26.9	24.9	19.2			27.3	25.3	22.5	16
	BSA-RαBSA	44.1	40	40.4	43	41	43.7	40.6	34.9	33.8	32.4	33.6	32.4
	7C
		EMRMs				BMRMs
	0h	1.92	2.04	1.65	1.85	1.23	1.28	1.06	1.17
	2h	2.25	2.36	2.43	2.78	1.61	1.82	1.82	2.15
	24h	2.15	2.07	1.83	1.7	1.56	1.55	1.5	1.37
	7D
		EMRMs				BMRMs
	0h	38.3	35	43.2	42.6	29	27.7	35.6	34
	2h	53.5	47.4	55.8	50.7	41.3	42.1	48.8	45.1
	24h	59.1	58.3	58.7	58.5	46.4	44.5	48.9	49.8
	7E
		EMRMs					BMRMs
	0h	24.8	25	22.7	15.9		19.4	18.6	16.9	16.4
	3h	53.1	53.3	53.9	57.8	59.5	42.4	44.1	44.8	46.1	46.4
	7F
		EMRMs						BMRMs
	NC	142.29	131.19	168.74	112.87	91.2		85.6	85.31	86.63	29.78	71.07
	LPS	246.4	241.56	231.25	285.46	210.86	261.91	128.35	139.26	111.57	49.88	128.02	52.31
	LTA	191.86	400.69	227.16				87.23	95.82	87.02
	Poly I:C	170.72	223.35	210.39				104.57	97.94	100.17
	7G
		EMRMs						BMRMs
	NC	6.67	5.65	12.43	14.37	10.79		8.37	6.36	4.19	8.45	14.38
	LPS	33.85	24.38	36.08	38.73	27.13	24.53	25.57	16.29	10.93	7.37	15.12	4.1
	LTA	28.83	55.09	20.42	18.73			11.87	6.97	6.48	12.85
	Poly I:C	12.7	21.53	20.65				16.84	9.87	15.87

## Sheet: Figure-8
	8A
	Time (minutes)	BMRMs			EMRMs						EMRMs			BMRMs
	1.58712	2.15841	2.85609	1.68512	3.18238	3.05008	2.44897			Baseline	3.85	3.95	3.49	2.78	3.09	2.51
	8.18174	3.0821	3.08139	2.03803	3.98076	3.76652	3.30022			Stressed	6.14	5.63	5.26	4.82	5.14	4.03
	14.7732	2.77827	3.08548	2.50836	3.84887	3.9474	3.49354
	21.4486	4.11076	5.52938	3.55107	6.08953	5.04258	5.67169
	28.0516	4.09807	4.63932	3.17341	5.63574	4.96975	5.24285
	34.6489	4.82805	5.33445	3.79442	5.96829	5.33778	5.33375
	41.2455	4.82328	5.14354	4.02623	6.14083	5.62552	5.26002
	47.8451	4.6779	5.23322	3.88755	5.99921	5.41521	5.44573
	8B
	Time (minutes)	BMRMs			EMRMs						EMRMs			BMRMs
	1.58712	26.6574	27.0956	17.9493	28.1174	30.7306	23.61			Baseline	26.87	27.78	22.06	21.46	23.93	16.31
	8.18174	23.0203	25.3664	16.6067	26.9202	28.7298	22.6921			Stressed	42.54	32.81	32.33	26.97	31.5	25.5
	14.7732	21.4637	23.9318	16.3114	26.8698	27.7832	22.0574
	21.4486	26.9658	31.5026	25.5039	42.536	32.812	32.3275
	28.0516	26.3628	30.1121	24.1528	38.6874	31.3963	31.1787
	34.6489	25.6657	28.7737	23.8295	37.8302	30.5618	29.7843
	41.2455	26.4783	29.2064	24.0349	39.1772	31.3733	31.3619
	47.8451	25.8919	29.3414	25.8531	39.8487	33.007	32.3432
	8C
	Time (minutes)	IC-BMRMs						IC-EMRMs									IC-EMRMs						IC-BMRMs
	0.92	2.81	2.85	1.02	4.45	3.07	4.43	3.86	3.42	1.73	2.53	2.44				Baseline	3.97	4.12	2.99	3.72	3.46		3.37	2.73	1.62	3.76	2.57	3.88
	6.52	3.72	3.27	1.99	4.39	2.97	4.83	4.28	4	3.08	3.18	3.74				Stressed	6.23	4.3	5.83	5.22	6.45		5.28	4.67	4.11	4.39	3.56	4.88
	12.13	3.63	3	1.88	4.02	2.83	4.14	4.23	4.38	3.25	3.46	3.72
	17.84	5.15	4.53	3.98	4.25	3.43	4.74	6.1	4.16	5.69	4.78	5.17
	23.44	3.85	4.49	3.66	4.83	3.6	4.39	4.35	4.38	5.89	6.45	5.22
	29.04	4.22	4.02	3.38	4.55	3.62	4.74	4.46	5.02	5.73	4.72	5.08
	34.65	4.1	4.01	2.73	5.2	3.67	4.67	4.94	4.47	4.84	3.94	4.17
	40.25	4.07	3.1	2.45	4	3.27	4.33	4.96	4.43	5.65	4.21	4.49
	8D
		EMRMs								BMRMs
	Vehicle	1.917	2.985	2.765	2.758	2.278	3.139	2.441		1.3335	1.7625	1.8315	1.0305	1.8435	1.3635	0.9435
	IC	2.725	2.843	2.586	3.513	3.169	2.011			2.021	1.587	1.328	1.473	2.5255	2.8715	1.9125	1.8545
	8E
		EMRMs						BMRMs
	Glucose	107.35	108.69	189.19	184.52			71.76	74.86	77.96	80.78	95.15	94.41
	Glucose+2-DG(1:1)	52.87	51.68	45.47	43.58	44.18	42.73	18.28	19.6	22.17	23.3
	Glucose+2-DG(1:2)	26.87	27.08					11.23	10.87

## Sheet: Supplementary Figure-3
	S3A
		Cx3cr1CreER+/-/ihCD59+/-					Cx3cr1CreER+/-/R26Tdt+/-
	DOB	97.2	98.1	97.8	98.4		99.7	99.4
	P56	64.4	61.1	64.1	60.1	53.9	62.7	61.7	63.3	64.5	70.4
	S3B
	0	1	3	7
	238.021	58.1399	134.313	107.829
	79.9916	73.1978	88.7374	178.013
	90.8983	147.56	84.1106	111.626

## Sheet: Supplementary-Figure-5
	S5B
		Ctrl mice			IRI mice
	Left	164.412	156.729	103.895	19.8284	46.1205	20.1086
	Right	137.16	162.746	110.898	151.533	148.97	73.7022
	S5C
	donor	host
	78.49	20.51
	87.83	11.17
	86.9	11.1
	81.78	16.01

[truncated: 7 more sheets: Supplementary-Figure-6, Supplementary-Figure-7, Supplementary-Figure-8, Supplementary-Figure-10, Supplementary-Figure-11, Supplementary-Figure-12, Supplementary-Figure-13]
